# Supplementary material for: Awareness, Knowledge, and Self-Reported Clinical Experiences Related to Glucose-6-Phosphate Dehydrogenase Deficiency in Sardinia (Italy): A Descriptive Cross-Sectional Survey
Source: Nutrients. 2026 May 22;18(11):1648. doi: 10.3390/nu18111648 (PMC13258678; doi:10.3390/nu18111648)
Supplement: Supplementary file 1 [file nutrients-18-01648-s001.zip]

Archive with 1 entries (1 files):
- nutrients-4311563-supplementary.pdf
